# Supplementary material for: Expansion microscopy provides new insights into the cytoskeleton of malaria parasites including the conservation of a conoid
Source: PLoS Biol. 2021 Mar 11;19(3):e3001020. doi: 10.1371/journal.pbio.3001020 (PMC7951857; doi:10.1371/journal.pbio.3001020)
Supplement: S1 Data — (XLSX) [file pbio.3001020.s001.xlsx]

## Sheet: Figure 1H
Gametocyte IFA (µm)	Gametocyte U-ExM (µm)	Ookinete length IFA (µm)	Ookinete length U-ExM (µm)	Ookinete width IFA (µm)	Ookinete width U-ExM (µm)	Schizont IFA (µm)	Schizont U-ExM (µm)
5.9	20.479	10.619	40.075	2.001	9.856	5.298	19.763
5.465	20.446	9.098	34.86	2.636	9.609	4.682	17.155
4.332	20.946	9.883	36.593	2.242	9.939	4.144	19.205
5.054	21.722	8.481	41.448	2.34	9.726	4.373	19.439
5.554	17.88	13.497	33.705	1.638	9.216	4.864	27.561
5.898	19.505	11.924	42.083	1.567	8.422	4.987	21.538
5.523	19.614	11.305	41.678	1.813	8.021	5.315	23.528
4.194	23.66	9.703	42.976	2.251	7.966	4.677	23.245
5.376	21.721	10.888	38.568	1.989	8.926	5.494	19.672
6.164	22.856	7.481	42.296	1.554	7.455	4.829	18.687
5.171	21.884	9.052	42.537	2.169	9.589	5.179	15.573
6.109	21.708	10.1755	51.49	2.01818	7.649	5.972	16.204
5.15	27.566	1.70098	54.736	0.34916	7.828	4.818	18.446
4.642	25.576		61.209		8.8	5.384	19.624
6.363	25.144		42.623		6.494	5.127	17.993
4.442	18.283		46.665		5.958	4.31	17.554
4.552	15.394		57.231		9.919	6.149	21.335
5.312	16.037		44.124		8.55135	4.909	18.973
5.206	20.583		44.1609		1.22105	4.969	18.488
4.167	20.45		7.52288			4.385	21.697
5.25	18.831					4.923	22.352
5.612	18.17					4.165	22.103
4.619	19.278					5.028	20.716
5.112	19.871					4.682	20.277
5.063	18.261					4.176	21.236
5.2092	24.27					5.03	19.942
0.616645	26.249					4.843	30.189
	24.83					4.286	23.431
	21.1148					4.813	27.504
	3.0396					5.466	18.629
						4.90923	25.385
						0.498029	22.5
							29.869
							30.68
							24.077
							21.089
							16.354
							28.216
							22.554
							18.504
							21.507
							14.872
							19.605
							16.493
							19.948
							20.891
							23.163
							21.2291
							3.81293

## Sheet: Figure 3C
Mitotic spindle (µm)
779.412
1244.85
1317.89
746.814
1767.16
821.324
1443.87
946.078
871.324
746.814
522.794
497.794
946.078
871.324
273.775
1045.59
722.059
497.794
1120.34
722.059
1468.63
795.098
846.569
1454.17
1269.61
796.324
1095.34
1568.38
1194.85
995.833
1369.36
1120.34
1518.38
970.833
1070.59
1792.4
622.304
323.775
1020.83
522.794
796.569
298.775
597.549
746.814
746.814
722.059
622.304
597.549
597.549
896.078
921.078
622.304
796.569
871.078
722.059
647.059
621.324
398.284
1991.67
946.078
647.304
423.284
522.794
871.324
846.324
871.324
1369.12
373.529
273.775
547.549
921.078
472.794
572.549
423.284
348.529
846.569
995.833
1468.87
746.814
1244.61
746.814
1095.34
1020.83
921.078
1170.1
746.814
3087.01
1244.85
498.039
373.529
746.569
448.039
373.529
771.814
273.775
448.039
298.775
1394.12
846.569
970.833
995.833
872.68
427.394

## Sheet: Figure 3F
Nb of MTs/hemispindle	Nb Hemispindles
1	0
2	3
3	21
4	11
5	12
6	8
7	2
8	1
9	0
	58	sum

## Sheet: Figure 3I
Plot profile
X	Tubulin	PolyE
0	1549.06	410.176
25.395	1569.6	401.809
50.7875	1409.47	424.489
76.1825	1224.66	444.183
101.578	1188.78	476.856
126.972	1260.29	539.718
152.365	1363.34	714.502
177.76	1562.19	994.206
203.155	1747.59	1150.33
228.548	1633.81	1047.93
253.942	1431.38	1140.43
279.337	1488.31	1739.82
304.73	1856.27	2298.19
330.125	2296.44	2496.93
355.52	2299.44	2410.17
380.915	2004.79	2430.3
406.308	1700.18	2557.84
431.702	1507.84	2437.43
457.098	1480.01	2399.27
482.49	1583.84	2762.99
507.885	1750.71	3209.97
533.28	1982.14	3469.98
558.673	2048.52	3281.52
584.067	1745.86	2708.22
609.462	1382.84	2232.35
634.857	1162.96	2131.75
660.25	1050.03	2066.25
685.645	963.033	1636.59
711.04	927.359	1023.15

## Sheet: Figure 3J
MT length (µm)
P. falciparum	P. berghei
690.233	624.146
504.186	801.22
574.651	577.805
472.791	629.512
340	691.707
374.419	800
504.186	742.683
684.419	644.146
830.93	704.146
950.698	662.439
717.209	698.537
814.651	814.878
871.395	598.293
701.163	1013.9
753.721	771.707
697.907	709.512
791.86	730.976
756.279	761.22
549.535	775.854
738.372	626.098
765.116	818.78
710.698	646.098
533.023	667.805
792.326	688.78
829.767	534.878
616.047	648.537
393.256	693.415
547.907	748.293
668.14	869.268
1007.21	570.976
614.186	518.78
921.628	975.854
1324.65	327.317
897.907	344.39
792.326	619.268
780	701.22
538.605	391.22
590.93	890
609.767	622.927
731.163	670.488
340	910.976
401.86	782.439
273.953	917.805
534.884	911.22
697.209	397.317
710.233	567.073
579.767	596.098
744.419	1136.1
	607.561
	763.171
	619.268
672.2	696.786
194.235	160.159

## Sheet: Figure 3K
Nb of subpellicular Mts
P. falciparum	P. berghei
1	7
2	7
2	7
2	7
1	9
1	8
1	7
1	8
2	8
1	7
1	7
2	7
1	6
1	7
2	5
1	8
1	8
1	8
1	9
1	7
1	8
2	8
1	9
1	8
1	8
1	8
1	9
1	7
1	7
2	7
1	8
1	8
2	7
2	9
2	9
2	8
1	7
1	8
1	9
1	8
2	8
1	7
1	8
2	9
1	8
1
1
1
1
2
2
1
1
1
1
1
2
1
1
2
1
1
1
2
1
1
1
1
1.27941	7.71111
0.452046	0.869227

## Sheet: Figure 4D
Diameter Tubulin (nm)	Diameter SAS6-L (nm)	Diameter MyoB (nm)
260.327	252.217	368.087
227.076	227.076	249.747
261.869	247.971	336.38
281.301	274.845	244.399
325.634	296.12	268.306
296.951	277.293	353.893
257.82	236.618	400.588
304.5	289.794	325.657
285.268	271.332	281.901
241.934	231.447	390.419
263.311	248.333	236.823
234.534	229.064	362.813
201.029	178.465	369.948
254.507	237.015	281.46
239.193	240.656	369.237
200.298	193.571
218.41	194.939
235.425	216.82
281.969	262.951
250.897	234.805
262.458	257.985
269.897	252.257
333.871
184.254
355.345
283.922
241.301
307.615
326.43
267.537
272.556
310.56
187.921
302.673
309.77
267.387
298.634
267.686	243.253	322.644
41.1112	30.2236	56.7202
t test Tub to SAS6L	0.0186378
t test Tub to MyoB	0.000286029

## Sheet: Figure 4E
Distance SAS6-L-Tub (nm)	Distance MyoB-Tub (nm)
-11.2665	35.1089
1.45731	15.0817
17.2675	8.23812
-0.779183	13.6113
-0.84279	49.3637
8.68233	16.261
0.780246	16.515
-5.08856	18.2936
9.70219	26.3
6.10627	-27.2873
4.9358	-4.84196
-1.81279	36.8601
-14.2479	-59.2974
12.2125	-13.2671
7.442	8.90495
-3.89592	-0.858692
9.46151
7.12396
-4.13444
-5.91908
5.02071
2.00977	8.68662
7.88984	26.3377

## Sheet: Figure 4H
GCβ-							WT
Experiment	Picture	Ring out	Ring in	Nb parasite total			Experiment	Picture	Ring out	Ring in	Nb parasite total
20200131-Plasmo-ookinetes-GCβ--PolyE-Tub.	15	2	1	3			20200131-Plasmo-ookinetes-WT-PolyE-Tub	11	2	0	2
	1	0	1	1				10	4	0	4
	14	2	1	3				9	2	0	2
	13	0	1	1				8	1	0	1
	12	4	0	4				7	1	0	1
	11	0	1	1				6	1	0	1
	10	2	3	5				5	3	1	4
	9	1	0	1				4	4	0	4
	8	1	0	1				3	1	0	1
	7	1	0	1				2	3	0	3
	6	1	0	1				1	1	0	1
	5	1	0	1			20191206-Plasmo-Ookinete-Tub+PolyE	8	1	0	1
	4	1	0	1				7	1	0	1
	3	1	0	1				12	1	0	1
	2	2	0	2				11	1	0	1
20200203-Plasmo-Ookinete-GCβ--PolyE-Tub	7	1	0	1				6	1	0	1
	6	1	0	1				5	1	0	1
	5	0	1	1				4	1	0	1
	4	0	1	1				3	1	0	1
	3	1	0	1				2	1	0	1
	2	1	0	1				1	1	0	1
	1	1	0	1			20191219-Plasmo-Ookinete-Tub+PolyE	1	1	0	1
20200203-Plasmo-Ookinete-GCβ--PolyE-Tub-2	4	0	1	1			20191219-Plasmo-Ookinete-Tub+PolyE-2	4	1	0	1
	3	0	1	1				3	1	0	1
	2	1	0	1				2	1	0	1
	1	0	1	1			20200203-Plasmo-Ookinete-WT-PolyE-Tub	10	1	0	1
20200225-Ookinetes-GCβ--Gameto-Tub-PolyE	2	0	2	2				9	2	0	2
	3	0	2	2				8	1	0	1
	4	0	1	1				7	1	0	1
	5	0	1	1				6	1	0	1
20200227-Ookinetes-GCβ--Gameto-Tub-PolyE	1	1	0	1				5	1	0	1
	2	1	0	1				3	1	0	1
	3	1	0	1				1	1	0	1
	4	1	0	1			Nb total		46	1	47
	5	1	0	1			%		97.8723	2.12766
	6	1	0	1
	7	1	0	1
	8	1	0	1
	9	1	0	1
	10	1	0	1
	11	1	0	1
	12	1	0	1
Nb total		37	19	56
%		66.0714	33.9286

## Sheet: Figure 4I
Diameter ring WT (nm)	Diameter ring GCβ- (nm)
220.435	313.066
280.553	313.066
260.512	311.238
220.435	432.527
280.553	148.153
90.1778	280.111
220.435	296.588
160.315	268.329
257.305	313.066
257.305	239.005
266.178	239.005
266.178	143.405
238.308	286.805
387.188	262.904
334.044	262.904
204.981	191.205
167.023	215.106
263.588	262.904
264.893	239.005
273.042	262.906
244.516	215.104
338.247
215.991
255.384
305.644
281.872
237.723
247.912
274.026
309.356
254.137	261.733
56.1843	63.0599
t test	0.653387

[truncated: 8 more sheets: Figure 4J, Figure 5I, Figure S1H, Figure S3 B, Figure S3C, Figure S3D, Figure S3E, Figure S4E]
